# Supplementary material for: Molecular Traits and Functional Exploration of BES1 Gene Family in Plants
Source: Int J Mol Sci. 2022 Apr 11;23(8):4242. doi: 10.3390/ijms23084242 (PMC9027564; doi:10.3390/ijms23084242)
Supplement: Supplementary file 1 [file ijms-23-04242-s001.zip]

Archive with 1 entries (1 files):
- ijms-1644054suppl for proof.pdf
